# Supplementary material for: Development of Phosphodiesterase–Protein-Kinase Complexes as Novel Targets for Discovery of Inhibitors with Enhanced Specificity
Source: Int J Mol Sci. 2021 May 15;22(10):5242. doi: 10.3390/ijms22105242 (PMC8156604; doi:10.3390/ijms22105242)
Supplement: Supplementary file 1 [file ijms-22-05242-s001.zip]

Archive with 1 entries (1 files):
- ijms-1191812-supplementary.pdf
